# Supplementary material for: Diagnosis of hereditary transthyretin amyloidosis in patients with suspected chronic inflammatory demyelinating polyneuropathy unresponsive to intravenous immunoglobulins: results of a retrospective study
Source: Orphanet J Rare Dis. 2025 Mar 1;20:95. doi: 10.1186/s13023-025-03589-4 (PMC11871584; doi:10.1186/s13023-025-03589-4)
Supplement: Supplementary file 1 — Supplementary Material 1 [file 13023_2025_3589_MOESM1_ESM.xlsx]

## Sheet: DECLA
Merci de préciser votre spécialité ?	Votre mode d’exercice ?	Précisez le type d’établissement dans lequel vous travaillez ? : - CHU	Précisez le type d’établissement dans lequel vous travaillez ? : - CH/CHG	Combien de patients PIDC suivez-vous dans le cadre de votre activité ?	Combien de patients PIDC suivez-vous dans le cadre de votre activité ?	Parmi ces [S9/Q1] patients PIDC combien sont traités actuellement par immunoglobulines Intraveineuses (IgIV) pour cette PIDC ?	Parmi ces [S9/Q1] patients PIDC combien sont traités actuellement par immunoglobulines Intraveineuses (IgIV) pour cette PIDC ?	Parmi ces [Q2] patients traités par IgIV combien sont actuellement non répondeurs au traitement depuis 3 à 4 mois ?	Parmi ces [Q2] patients traités par IgIV combien sont actuellement non répondeurs au traitement depuis 3 à 4 mois ?	Parmi vos patients PIDC traités par IgIV combien avez-vous identifié de patients non répondeurs au traitement depuis Décembre 2020 ?	[Q3 + Q4] Nombre de patients traités par igIV non répondeurs au traitement	[Q3 + Q4] Nombre de patients traités par igIV non répondeurs au traitement	Parmi ces [Q3/Q4] patients traités par IgIV et non répondeurs, à combien de patients avez-vous proposé un test génétique TTR pour rechercher une éventuelle amylose héréditaire à TTR ?	Parmi ces [Q3/Q4] patients traités par IgIV et non répondeurs, à combien de patients avez-vous proposé un test génétique TTR pour rechercher une éventuelle amylose héréditaire à TTR ?	Au-delà de la non réponse aux IgIV quels symptômes vous ont incités à proposer un test génétique TTR? : - Douleur	Au-delà de la non réponse aux IgIV quels symptômes vous ont incités à proposer un test génétique TTR? : - Perte sensorielle au niveau du poignet	Au-delà de la non réponse aux IgIV quels symptômes vous ont incités à proposer un test génétique TTR? : - Faiblesse des membres supérieurs	Au-delà de la non réponse aux IgIV quels symptômes vous ont incités à proposer un test génétique TTR? : - Perte de poids inexpliquée	Au-delà de la non réponse aux IgIV quels symptômes vous ont incités à proposer un test génétique TTR? : - Troubles gastro-intestinaux	Au-delà de la non réponse aux IgIV quels symptômes vous ont incités à proposer un test génétique TTR? : - Protéinurie	Au-delà de la non réponse aux IgIV quels symptômes vous ont incités à proposer un test génétique TTR? : - Glaucome	Au-delà de la non réponse aux IgIV quels symptômes vous ont incités à proposer un test génétique TTR? : - Opacification du corps vitré	Au-delà de la non réponse aux IgIV quels symptômes vous ont incités à proposer un test génétique TTR? : - Dysfonctionnement érectile	Au-delà de la non réponse aux IgIV quels symptômes vous ont incités à proposer un test génétique TTR? : - Hypotension orthostatique	Au-delà de la non réponse aux IgIV quels symptômes vous ont incités à proposer un test génétique TTR? : - Autres	Au-delà de la non réponse aux IgIV quels symptômes vous ont incités à proposer un test génétique TTR? : - Aucun	Précisez :	Pour quelles raisons n’avez-vous pas proposé de test à ces [Q5-Q3 ou Q4] patients traités par IgIV et non répondeurs ? : - Manque d’information sur le diagnostic différentiel de la PIDC	Pour quelles raisons n’avez-vous pas proposé de test à ces [Q5-Q3 ou Q4] patients traités par IgIV et non répondeurs ? : - Manque d’information sur où et comment réaliser le test	Pour quelles raisons n’avez-vous pas proposé de test à ces [Q5-Q3 ou Q4] patients traités par IgIV et non répondeurs ? : - Autre diagnostic posé	Pour quelles raisons n’avez-vous pas proposé de test à ces [Q5-Q3 ou Q4] patients traités par IgIV et non répondeurs ? : - Autre raison	Quel diagnostic ?	Précisez :	Si vous aviez souhaité tester ces patients traités par IgIV et non répondeurs avec un test génétique TTR, au sein de quelle structure les auriez-vous adressés ?	Connaissez-vous l’existence du centre de référence des neuropathies amyloïdes familiales, Hôpital Bicêtre :	Parmi ces [Q5] patients auxquels un test génétique TTR a été proposé, combien de patients ont effectivement été testés (patients pour lesquels vous avez reçu les résultats du test TTR) ?	Parmi ces [Q5] patients auxquels un test génétique TTR a été proposé, combien de patients ont effectivement été testés (patients pour lesquels vous avez reçu les résultats du test TTR) ?	Au sein de quelle structure avez-vous adressé ces patients pour la réalisation du test génétique TTR ?	Précisez :	Parmi ces [Q10] patients testés par un test génétique TTR combien se sont révélés positifs au diagnostic d’amylose héréditaire ?	Parmi ces [Q10] patients testés par un test génétique TTR combien se sont révélés positifs au diagnostic d’amylose héréditaire ?	Proposition de test TTR	Profil médecin	Pondération
S2	S3	S4_1	S4_2	S9	S9_r	Q2	Q2_r	Q3	Q3_r	Q4	Q3Q4	Q3Q4_r	Q5	Q5_r	Q6_1	Q6_2	Q6_3	Q6_4	Q6_5	Q6_6	Q6_7	Q6_8	Q6_9	Q6_10	Q6_11	Q6_12	Q6_OTHER	Q7_1	Q7_2	Q7_3	Q7_4	Q7_3A	Q7_OTHER	Q8	Q9	Q10	Q10_r	Q11	Q11_OTHER	Q12	Q12_r	TTR	PROFIL	PSPWGHT
Neurologie	Hospitalier	CHU		9	> 0 patient	6	> 0 patient	3	> 0 patient		3	> 0 patient	2	> 0 patient																					Non	1	> 0 patient			0	0 patient	Pas toujours de proposition de test	A répondu à 3 vagues	1
Médecine interne	Hospitalier		CH/CHG	27	> 0 patient	18	> 0 patient	12	> 0 patient		12	> 0 patient	6	> 0 patient	Douleur	Perte sensorielle au niveau du poignet	Faiblesse des membres supérieurs	Perte de poids inexpliquée	Troubles gastro-intestinaux	Protéinurie								Manque d’information sur le diagnostic différentiel de la PIDC	Manque d’information sur où et comment réaliser le test							6	> 0 patient	Au centre de référence des neuropathies amyloïdes familiales		3	> 0 patient	Pas toujours de proposition de test	A répondu à 2 vagues	1
Neurologie	Hospitalier		CH/CHG	20	> 0 patient	10	> 0 patient	0	0 patient		0	0 patient															[Hors sondage]					[Hors sondage]	[Hors sondage]										A répondu à 1 vague	1
Neurologie	Hospitalier	CHU		62	> 0 patient	40	> 0 patient	12	> 0 patient		12	> 0 patient	12	> 0 patient					Troubles gastro-intestinaux																	4	> 0 patient	Au centre de référence des neuropathies amyloïdes familiales		0	0 patient	Toujours proposition de test	A répondu à 3 vagues	1
Neurologie	Hospitalier	CHU		5	> 0 patient	5	> 0 patient	0	0 patient		0	0 patient																															A répondu à 3 vagues	1
Neurologie	Hospitalier	CHU		6	> 0 patient	6	> 0 patient	5	> 0 patient		5	> 0 patient	1	> 0 patient																						1	> 0 patient			0	0 patient	Pas toujours de proposition de test	A répondu à 2 vagues	1
Neurologie	Hospitalier		CH/CHG	6	> 0 patient	4	> 0 patient	0	0 patient		0	0 patient																															A répondu à 2 vagues	1
Neurologie	Hospitalier	CHU		5	> 0 patient	2	> 0 patient	2	> 0 patient	0	0	0 patient	0	0 patient																					Oui							Jamais de proposition de test	A répondu à 2 vagues	1
Neurologie	Mixte : libéral + vacation hospitalière	CHU		5	> 0 patient	4	> 0 patient	0	0 patient		0	0 patient																															A répondu à 3 vagues	1
Neurologie	Hospitalier	CHU		40	> 0 patient	29	> 0 patient	8	> 0 patient		8	> 0 patient	8	> 0 patient	Douleur		Faiblesse des membres supérieurs						Dysfonctionnement érectile													8	> 0 patient	Au sein d’une autre structure	test réalisé au sein de mon service	0	0 patient	Toujours proposition de test	A répondu à 3 vagues	1
Neurologie	Hospitalier	CHU		22	> 0 patient	22	> 0 patient	13	> 0 patient		13	> 0 patient	9	> 0 patient			Faiblesse des membres supérieurs		Troubles gastro-intestinaux					Hypotension orthostatique				Manque d’information sur le diagnostic différentiel de la PIDC								9	> 0 patient	Au centre de référence des neuropathies amyloïdes familiales		5	> 0 patient	Pas toujours de proposition de test	A répondu à 2 vagues	1
Médecine interne	Hospitalier	CHU		15	> 0 patient	5	> 0 patient	2	> 0 patient		2	> 0 patient	0	0 patient															Manque d’information sur où et comment réaliser le test					d	Non							Jamais de proposition de test	A répondu à 1 vague	1
Médecine interne	Hospitalier	CHU		13	> 0 patient	1	> 0 patient	1	> 0 patient		1	> 0 patient	1	> 0 patient																						1	> 0 patient			1	> 0 patient	Toujours proposition de test	A répondu à 2 vagues	1
Médecine interne	Hospitalier		CH/CHG	1	> 0 patient	0	0 patient			0	0	0 patient																															A répondu à 2 vagues	1
Neurologie	Hospitalier		CH/CHG	60	> 0 patient	42	> 0 patient	18	> 0 patient		18	> 0 patient	8	> 0 patient	Douleur			Perte de poids inexpliquée	Troubles gastro-intestinaux					Hypotension orthostatique				Manque d’information sur le diagnostic différentiel de la PIDC								8	> 0 patient	Au centre de référence des neuropathies amyloïdes familiales		2	> 0 patient	Pas toujours de proposition de test	A répondu à 3 vagues	1
Neurologie	Hospitalier		CH/CHG	32	> 0 patient	32	> 0 patient	2	> 0 patient		2	> 0 patient	0	0 patient																					Non							Jamais de proposition de test	A répondu à 3 vagues	1
Neurologie	Hospitalier		CH/CHG	40	> 0 patient	31	> 0 patient	6	> 0 patient		6	> 0 patient	4	> 0 patient		Perte sensorielle au niveau du poignet	Faiblesse des membres supérieurs	Perte de poids inexpliquée						Hypotension orthostatique												3	> 0 patient	Au centre de référence des neuropathies amyloïdes familiales		3	> 0 patient	Pas toujours de proposition de test	A répondu à 2 vagues	1
Neurologie	Hospitalier		CH/CHG	11	> 0 patient	11	> 0 patient	2	> 0 patient		2	> 0 patient	2	> 0 patient		Perte sensorielle au niveau du poignet	Faiblesse des membres supérieurs		Troubles gastro-intestinaux	Protéinurie			Dysfonctionnement érectile													2	> 0 patient	Au centre de référence des neuropathies amyloïdes familiales		0	0 patient	Toujours proposition de test	A répondu à 2 vagues	1
Neurologie	Hospitalier		CH/CHG	17	> 0 patient	16	> 0 patient	0	0 patient		0	0 patient																															A répondu à 3 vagues	1
Neurologie	Hospitalier		CH/CHG	18	> 0 patient	9	> 0 patient	7	> 0 patient		7	> 0 patient	0	0 patient														Manque d’information sur le diagnostic différentiel de la PIDC						CHU	Oui							Jamais de proposition de test	A répondu à 2 vagues	1
Neurologie	Hospitalier		CH/CHG	5	> 0 patient	5	> 0 patient	2	> 0 patient		2	> 0 patient	0	0 patient																					Non							Jamais de proposition de test	A répondu à 2 vagues	1
Neurologie	Hospitalier		CH/CHG	30	> 0 patient	20	> 0 patient	3	> 0 patient		3	> 0 patient	2	> 0 patient		Perte sensorielle au niveau du poignet			Troubles gastro-intestinaux									Manque d’information sur le diagnostic différentiel de la PIDC								2	> 0 patient	Au centre de référence des neuropathies amyloïdes familiales		2	> 0 patient	Pas toujours de proposition de test	A répondu à 2 vagues	1
Neurologie	Mixte : libéral + vacation hospitalière		CH/CHG	10	> 0 patient	10	> 0 patient	1	> 0 patient		1	> 0 patient	1	> 0 patient	Douleur																					1	> 0 patient	Au sein d’une autre structure	dans notre structure	0	0 patient	Toujours proposition de test	A répondu à 2 vagues	1
Neurologie	Hospitalier		CH/CHG	2	> 0 patient	2	> 0 patient	0	0 patient	0	0	0 patient																															A répondu à 2 vagues	1
Neurologie	Hospitalier		CH/CHG	10	> 0 patient	8	> 0 patient	0	0 patient		0	0 patient																															A répondu à 1 vague	1
Neurologie	Hospitalier		CH/CHG	45	> 0 patient	40	> 0 patient	7	> 0 patient		7	> 0 patient	1	> 0 patient	Douleur			Perte de poids inexpliquée	Troubles gastro-intestinaux					Hypotension orthostatique					Manque d’information sur où et comment réaliser le test						Non	1	> 0 patient	Au centre de référence des neuropathies amyloïdes familiales		0	0 patient	Pas toujours de proposition de test	A répondu à 3 vagues	1
Neurologie	Mixte : libéral + vacation hospitalière		CH/CHG	5	> 0 patient	2	> 0 patient	0	0 patient		0	0 patient																															A répondu à 3 vagues	1
Neurologie	Hospitalier		CH/CHG	4	> 0 patient	4	> 0 patient	1	> 0 patient	1	1	> 0 patient	0	0 patient															Manque d’information sur où et comment réaliser le test					chu limoges	Oui							Jamais de proposition de test	A répondu à 2 vagues	1
Neurologie	Hospitalier		CH/CHG	15	> 0 patient	10	> 0 patient	5	> 0 patient	1	1	> 0 patient	0	0 patient																					Oui							Jamais de proposition de test	A répondu à 3 vagues	1
Neurologie	Hospitalier		CH/CHG	6	> 0 patient	4	> 0 patient	0	0 patient	0	0	0 patient																															A répondu à 3 vagues	1
Neurologie	Hospitalier		CH/CHG	18	> 0 patient	12	> 0 patient	3	> 0 patient		3	> 0 patient	0	0 patient																					Non							Jamais de proposition de test	A répondu à 3 vagues	1
Neurologie	Hospitalier		CH/CHG	31	> 0 patient	21	> 0 patient	6	> 0 patient		6	> 0 patient	1	> 0 patient	Douleur				Troubles gastro-intestinaux	Protéinurie				Hypotension orthostatique											Non	1	> 0 patient	Au centre de référence des neuropathies amyloïdes familiales		1	> 0 patient	Pas toujours de proposition de test	A répondu à 2 vagues	1
Neurologie	Mixte : libéral + vacation hospitalière		CH/CHG	15	> 0 patient	6	> 0 patient	0	0 patient		0	0 patient																															A répondu à 3 vagues	1
Neurologie	Hospitalier	CHU		9	> 0 patient	9	> 0 patient	1	> 0 patient		1	> 0 patient	0	0 patient																					Non							Jamais de proposition de test	A répondu à 2 vagues	1
Neurologie	Hospitalier		CH/CHG	6	> 0 patient	4	> 0 patient	1	> 0 patient	0	0	0 patient	0	0 patient																	Autre raison		Aucun patient. Sinon oui, j'aurais cherché une NAF	On aurait fait l'analyse dans mon service/ hôpital.								Jamais de proposition de test	A répondu à 3 vagues	1
Neurologie	Mixte : libéral + vacation hospitalière	CHU		13	> 0 patient	13	> 0 patient	1	> 0 patient		1	> 0 patient	0	0 patient																					Oui							Jamais de proposition de test	A répondu à 3 vagues	1
Neurologie	Mixte : libéral + vacation hospitalière			4	> 0 patient	2	> 0 patient	0	0 patient		0	0 patient															[Hors sondage]					[Hors sondage]	[Hors sondage]										A répondu à 1 vague	1
Neurologie	Hospitalier	CHU		92	> 0 patient	57	> 0 patient	22	> 0 patient		22	> 0 patient	12	> 0 patient				Perte de poids inexpliquée	Troubles gastro-intestinaux				Dysfonctionnement érectile	Hypotension orthostatique												8	> 0 patient	Au centre de référence des neuropathies amyloïdes familiales		2	> 0 patient	Pas toujours de proposition de test	A répondu à 2 vagues	1
Neurologie	Hospitalier		CH/CHG	2	> 0 patient	0	0 patient																																				A répondu à 2 vagues	1
Neurologie	Hospitalier		CH/CHG	5	> 0 patient	5	> 0 patient	0	0 patient	0	0	0 patient																															A répondu à 3 vagues	1
Neurologie	Hospitalier	CHU		7	> 0 patient	7	> 0 patient	4	> 0 patient		4	> 0 patient	0	0 patient																	Autre raison		ce test ne semblait pas indiquÃ©	je pense rÃ©alisable au sein du CHU, ou envois extÃ©rieur	Oui							Jamais de proposition de test	A répondu à 2 vagues	1
Neurologie	Hospitalier		CH/CHG	3	> 0 patient	1	> 0 patient	0	0 patient	0	0	0 patient																															A répondu à 2 vagues	1
Neurologie	Mixte : libéral + vacation hospitalière		CH/CHG	10	> 0 patient	8	> 0 patient	0	0 patient		0	0 patient																															A répondu à 1 vague	1
Neurologie	Hospitalier	CHU		62	> 0 patient	61	> 0 patient	11	> 0 patient		11	> 0 patient	10	> 0 patient						Protéinurie			Dysfonctionnement érectile	Hypotension orthostatique												8	> 0 patient	Au centre de référence des neuropathies amyloïdes familiales		3	> 0 patient	Pas toujours de proposition de test	A répondu à 3 vagues	1
Neurologie	Hospitalier		CH/CHG	11	> 0 patient	11	> 0 patient	0	0 patient		0	0 patient																															A répondu à 3 vagues	1
Neurologie	Hospitalier	CHU		43	> 0 patient	33	> 0 patient	8	> 0 patient		8	> 0 patient	4	> 0 patient	Douleur									Hypotension orthostatique												3	> 0 patient	Au centre de référence des neuropathies amyloïdes familiales		1	> 0 patient	Pas toujours de proposition de test	A répondu à 3 vagues	1
Neurologie	Hospitalier	CHU		2	> 0 patient	2	> 0 patient	0	0 patient		0	0 patient																															A répondu à 1 vague	1
Neurologie	Hospitalier		CH/CHG	7	> 0 patient	6	> 0 patient	0	0 patient		0	0 patient																															A répondu à 3 vagues	1
Neurologie	Mixte : libéral + vacation hospitalière		CH/CHG	3	> 0 patient	2	> 0 patient	0	0 patient		0	0 patient																															A répondu à 1 vague	1
Neurologie	Hospitalier		CH/CHG	22	> 0 patient	22	> 0 patient	0	0 patient		0	0 patient																															A répondu à 2 vagues	1
Neurologie	Mixte : libéral + vacation hospitalière		CH/CHG	20	> 0 patient	15	> 0 patient	1	> 0 patient		1	> 0 patient	1	> 0 patient				Perte de poids inexpliquée					Dysfonctionnement érectile	Hypotension orthostatique												1	> 0 patient	Au centre de référence des neuropathies amyloïdes familiales		0	0 patient	Toujours proposition de test	A répondu à 1 vague	1
Neurologie	Hospitalier		CH/CHG	42	> 0 patient	31	> 0 patient	2	> 0 patient		2	> 0 patient	2	> 0 patient	Douleur			Perte de poids inexpliquée		Protéinurie				Hypotension orthostatique												2	> 0 patient	Au centre de référence des neuropathies amyloïdes familiales		0	0 patient	Toujours proposition de test	A répondu à 3 vagues	1
Neurologie	Hospitalier		CH/CHG	5	> 0 patient	5	> 0 patient	1	> 0 patient		1	> 0 patient	0	0 patient														Manque d’information sur le diagnostic différentiel de la PIDC						Service de génétique au sein de mon centre hospitalier								Jamais de proposition de test	A répondu à 3 vagues	1
Neurologie	Hospitalier		CH/CHG	2	> 0 patient	0	0 patient																																				A répondu à 2 vagues	1
Médecine interne	Hospitalier		CH/CHG	3	> 0 patient	2	> 0 patient	0	0 patient		0	0 patient																															A répondu à 1 vague	1
Médecine interne	Hospitalier		CH/CHG	2	> 0 patient	1	> 0 patient	1	> 0 patient		1	> 0 patient	0	0 patient																Autre diagnostic posé		CANOMAD		Hopital Foch	Oui							Jamais de proposition de test	A répondu à 1 vague	1
Médecine interne	Hospitalier		CH/CHG	80	> 0 patient	45	> 0 patient	8	> 0 patient		8	> 0 patient	3	> 0 patient						Protéinurie				Hypotension orthostatique							Autre raison		refus patient			3	> 0 patient	Au sein d’une autre structure	consultation gÃ©nÃ©tique	0	0 patient	Pas toujours de proposition de test	A répondu à 2 vagues	1
Médecine interne	Hospitalier	CHU		90	> 0 patient	75	> 0 patient	5	> 0 patient		5	> 0 patient	5	> 0 patient				Perte de poids inexpliquée		Protéinurie				Hypotension orthostatique												5	> 0 patient	Au centre de référence des neuropathies amyloïdes familiales		3	> 0 patient	Toujours proposition de test	A répondu à 2 vagues	1
Médecine interne	Hospitalier		CH/CHG	2	> 0 patient	1	> 0 patient	0	0 patient		0	0 patient																															A répondu à 1 vague	1
Médecine interne	Hospitalier		CH/CHG	3	> 0 patient	2	> 0 patient	0	0 patient		0	0 patient																															A répondu à 1 vague	1
Neurologie	Hospitalier		CH/CHG	5	> 0 patient	5	> 0 patient	0	0 patient		0	0 patient																															A répondu à 1 vague	1
Neurologie	Hospitalier		CH/CHG	50	> 0 patient	35	> 0 patient	4	> 0 patient		4	> 0 patient	1	> 0 patient	Douleur			Perte de poids inexpliquée										Manque d’information sur le diagnostic différentiel de la PIDC							Non	1	> 0 patient	Au sein d’une autre structure	CHU BX	0	0 patient	Pas toujours de proposition de test	A répondu à 2 vagues	1
Médecine interne	Hospitalier		CH/CHG	4	> 0 patient	3	> 0 patient	2	> 0 patient		2	> 0 patient	2	> 0 patient																						2	> 0 patient			0	0 patient	Toujours proposition de test	A répondu à 2 vagues	1
Médecine interne	Hospitalier		CH/CHG	6	> 0 patient	2	> 0 patient	0	0 patient	1	1	> 0 patient	0	0 patient																Autre diagnostic posé		connectivite		hcl								Jamais de proposition de test	A répondu à 2 vagues	1
Médecine interne	Hospitalier		CH/CHG	1	> 0 patient	0	0 patient			0	0	0 patient																															A répondu à 2 vagues	1
Médecine interne	Hospitalier		CH/CHG	4	> 0 patient	4	> 0 patient	0	0 patient		0	0 patient																															A répondu à 2 vagues	1
Médecine interne	Mixte : libéral + vacation hospitalière	CHU		2	> 0 patient	2	> 0 patient	0	0 patient		0	0 patient																															A répondu à 1 vague	1
Neurologie	Hospitalier	CHU		4	> 0 patient	4	> 0 patient	0	0 patient		0	0 patient																															A répondu à 2 vagues	1
Neurologie	Hospitalier	CHU		10	> 0 patient	4	> 0 patient	0	0 patient	0	0	0 patient																						Au sein de mon CHU									A répondu à 2 vagues	1
Neurologie	Hospitalier		CH/CHG	3	> 0 patient	3	> 0 patient	1	> 0 patient		1	> 0 patient	0	0 patient														Manque d’information sur le diagnostic différentiel de la PIDC						chu limoges	Non							Jamais de proposition de test	A répondu à 1 vague	1
Neurologie	Hospitalier	CHU		15	> 0 patient	15	> 0 patient	2	> 0 patient		2	> 0 patient	0	0 patient															Manque d’information sur où et comment réaliser le test					centre neuromusculaire CHU	Non							Jamais de proposition de test	A répondu à 1 vague	1
Neurologie	Hospitalier		CH/CHG	5	> 0 patient	3	> 0 patient	0	0 patient		0	0 patient																															A répondu à 1 vague	1
Neurologie	Hospitalier		CH/CHG	4	> 0 patient	4	> 0 patient	1	> 0 patient	0	0	0 patient	0	0 patient																					Non							Jamais de proposition de test	A répondu à 2 vagues	1
Neurologie	Hospitalier	CHU		2	> 0 patient	2	> 0 patient	0	0 patient		0	0 patient																															A répondu à 1 vague	1
Médecine interne	Hospitalier	CHU		2	> 0 patient	2	> 0 patient	1	> 0 patient	2	2	> 0 patient	0	0 patient																Autre diagnostic posé		Lupus, et la seconde patiente absence dâ€™etiologie		Chu Toulouse mÃ©decine interne	Non							Jamais de proposition de test	A répondu à 2 vagues	1
Neurologie	Hospitalier	CHU		15	> 0 patient	12	> 0 patient	1	> 0 patient		1	> 0 patient	1	> 0 patient																						1	> 0 patient			1	> 0 patient	Toujours proposition de test	A répondu à 2 vagues	1
Neurologie	Hospitalier	CHU		3	> 0 patient	3	> 0 patient	0	0 patient		0	0 patient																															A répondu à 2 vagues	1
Médecine interne	Hospitalier		CH/CHG	3	> 0 patient	2	> 0 patient	0	0 patient		0	0 patient																															A répondu à 1 vague	1
Neurologie	Hospitalier		CH/CHG	40	> 0 patient	30	> 0 patient	10	> 0 patient		10	> 0 patient	5	> 0 patient					Troubles gastro-intestinaux	Protéinurie				Hypotension orthostatique				Manque d’information sur le diagnostic différentiel de la PIDC								5	> 0 patient	Au centre de référence des neuropathies amyloïdes familiales		1	> 0 patient	Pas toujours de proposition de test	A répondu à 1 vague	1
Médecine interne	Hospitalier		CH/CHG	2	> 0 patient	2	> 0 patient	1	> 0 patient		1	> 0 patient	0	0 patient														Manque d’information sur le diagnostic différentiel de la PIDC						dans mon centre	Non							Jamais de proposition de test	A répondu à 1 vague	1
Médecine interne	Hospitalier		CH/CHG	2	> 0 patient	2	> 0 patient	0	0 patient		0	0 patient																															A répondu à 1 vague	1
Médecine interne	Hospitalier		CH/CHG	5	> 0 patient	5	> 0 patient	0	0 patient		0	0 patient																															A répondu à 1 vague	1
Neurologie	Hospitalier		CH/CHG	50	> 0 patient	30	> 0 patient	5	> 0 patient		5	> 0 patient	5	> 0 patient				Perte de poids inexpliquée						Hypotension orthostatique												5	> 0 patient	Au centre de référence des neuropathies amyloïdes familiales		1	> 0 patient	Toujours proposition de test	A répondu à 1 vague	1
Neurologie	Hospitalier	CHU		4	> 0 patient	2	> 0 patient	0	0 patient		0	0 patient																															A répondu à 1 vague	1
Neurologie	Hospitalier	CHU		25	> 0 patient	18	> 0 patient	4	> 0 patient		4	> 0 patient	0	0 patient																Autre diagnostic posé		prnc		ch STE MUSSE, GENETIQUE, TOULON	Oui							Jamais de proposition de test	A répondu à 3 vagues	1
Neurologie	Hospitalier		CH/CHG	14	> 0 patient	10	> 0 patient	4	> 0 patient		4	> 0 patient	0	0 patient																					Oui							Jamais de proposition de test	A répondu à 3 vagues	1
Neurologie	Hospitalier		CH/CHG	7	> 0 patient	7	> 0 patient	1	> 0 patient		1	> 0 patient	0	0 patient																					Oui							Jamais de proposition de test	A répondu à 3 vagues	1
Neurologie	Hospitalier		CH/CHG	29	> 0 patient	27	> 0 patient	5	> 0 patient		5	> 0 patient	5	> 0 patient	Douleur		Faiblesse des membres supérieurs		Troubles gastro-intestinaux																	5	> 0 patient	Au sein d’une autre structure	CHU de Lyon	2	> 0 patient	Toujours proposition de test	A répondu à 3 vagues	1
Neurologie	Hospitalier		CH/CHG	39	> 0 patient	32	> 0 patient	4	> 0 patient		4	> 0 patient	4	> 0 patient																						4	> 0 patient			0	0 patient	Toujours proposition de test	A répondu à 3 vagues	1
Neurologie	Hospitalier		CH/CHG	13	> 0 patient	8	> 0 patient	6	> 0 patient		6	> 0 patient	2	> 0 patient																						1	> 0 patient			0	0 patient	Pas toujours de proposition de test	A répondu à 2 vagues	1
Neurologie	Hospitalier	CHU		40	> 0 patient	25	> 0 patient	5	> 0 patient		5	> 0 patient	5	> 0 patient													[Hors sondage]					[Hors sondage]	[Hors sondage]			5	> 0 patient	Au sein d’une autre structure	Au sein de notre chu limoges	2	> 0 patient	Toujours proposition de test	A répondu à 1 vague	1
Neurologie	Mixte : libéral + vacation hospitalière	CHU		3	> 0 patient	1	> 0 patient	0	0 patient		0	0 patient															[Hors sondage]					[Hors sondage]	[Hors sondage]										A répondu à 1 vague	1
Neurologie	Mixte : libéral + vacation hospitalière		CH/CHG	4	> 0 patient	2	> 0 patient	0	0 patient	0	0	0 patient																															A répondu à 3 vagues	1
Neurologie	Hospitalier		CH/CHG	7	> 0 patient	7	> 0 patient	0	0 patient		0	0 patient																															A répondu à 2 vagues	1
Neurologie	Hospitalier	CHU		20	> 0 patient	20	> 0 patient	2	> 0 patient		2	> 0 patient	2	> 0 patient																						2	> 0 patient			0	0 patient	Toujours proposition de test	A répondu à 3 vagues	1
Neurologie	Mixte : libéral + vacation hospitalière	CHU		33	> 0 patient	33	> 0 patient	8	> 0 patient		8	> 0 patient	7	> 0 patient										Hypotension orthostatique												7	> 0 patient	Au centre de référence des neuropathies amyloïdes familiales		3	> 0 patient	Pas toujours de proposition de test	A répondu à 3 vagues	1
Neurologie	Hospitalier		CH/CHG	4	> 0 patient	4	> 0 patient	0	0 patient	1	1	> 0 patient	0	0 patient																Autre diagnostic posé		Neuropathie anti MAG ou à bloc de conduction moteu		CHAG								Jamais de proposition de test	A répondu à 3 vagues	1
Neurologie	Hospitalier		CH/CHG	7	> 0 patient	4	> 0 patient	1	> 0 patient		1	> 0 patient	0	0 patient																												Jamais de proposition de test	A répondu à 3 vagues	1
Médecine interne	Hospitalier	CHU		30	> 0 patient	16	> 0 patient	4	> 0 patient		4	> 0 patient	4	> 0 patient		Perte sensorielle au niveau du poignet			Troubles gastro-intestinaux	Protéinurie				Hypotension orthostatique												4	> 0 patient	Au centre de référence des neuropathies amyloïdes familiales		1	> 0 patient	Toujours proposition de test	A répondu à 2 vagues	1
Neurologie	Hospitalier		CH/CHG	6	> 0 patient	6	> 0 patient	0	0 patient		0	0 patient																															A répondu à 1 vague	1
Neurologie	Mixte : libéral + vacation hospitalière		CH/CHG	40	> 0 patient	11	> 0 patient	5	> 0 patient		5	> 0 patient	1	> 0 patient															Manque d’information sur où et comment réaliser le test					Chu		1	> 0 patient			1	> 0 patient	Pas toujours de proposition de test	A répondu à 3 vagues	1
Neurologie	Hospitalier	CHU		30	> 0 patient	20	> 0 patient	5	> 0 patient		5	> 0 patient	2	> 0 patient													[Hors sondage]					[Hors sondage]	[Hors sondage]			1	> 0 patient	Au centre de référence des neuropathies amyloïdes familiales		0	0 patient	Pas toujours de proposition de test	A répondu à 1 vague	1
Neurologie	Mixte : libéral + vacation hospitalière		CH/CHG	7	> 0 patient	7	> 0 patient	1	> 0 patient		1	> 0 patient	1	> 0 patient																						1	> 0 patient			1	> 0 patient	Toujours proposition de test	A répondu à 3 vagues	1
Neurologie	Hospitalier		CH/CHG	10	> 0 patient	10	> 0 patient	2	> 0 patient		2	> 0 patient	0	0 patient													[Hors sondage]					[Hors sondage]	[Hors sondage]	CHU Toulouse	Non							Jamais de proposition de test	A répondu à 1 vague	1
Neurologie	Hospitalier	CHU		20	> 0 patient	18	> 0 patient	2	> 0 patient		2	> 0 patient	2	> 0 patient																						2	> 0 patient			0	0 patient	Toujours proposition de test	A répondu à 2 vagues	1
Neurologie	Hospitalier		CH/CHG	12	> 0 patient	12	> 0 patient	1	> 0 patient		1	> 0 patient	1	> 0 patient																						0	0 patient					Toujours proposition de test	A répondu à 3 vagues	1
Neurologie	Hospitalier		CH/CHG	25	> 0 patient	16	> 0 patient	2	> 0 patient		2	> 0 patient	2	> 0 patient																						2	> 0 patient			0	0 patient	Toujours proposition de test	A répondu à 2 vagues	1
Médecine interne	Hospitalier		CH/CHG	125	> 0 patient	23	> 0 patient	7	> 0 patient		7	> 0 patient	3	> 0 patient		Perte sensorielle au niveau du poignet	Faiblesse des membres supérieurs		Troubles gastro-intestinaux		Glaucome	Opacification du corps vitré														1	> 0 patient	Au centre de référence des neuropathies amyloïdes familiales		1	> 0 patient	Pas toujours de proposition de test	A répondu à 2 vagues	1
Neurologie	Hospitalier	CHU		114	> 0 patient	95	> 0 patient	16	> 0 patient		16	> 0 patient	11	> 0 patient					Troubles gastro-intestinaux				Dysfonctionnement érectile	Hypotension orthostatique						Autre diagnostic posé		paranodopathies				11	> 0 patient	Au centre de référence des neuropathies amyloïdes familiales		2	> 0 patient	Pas toujours de proposition de test	A répondu à 3 vagues	1
Neurologie	Hospitalier	CHU		66	> 0 patient	58	> 0 patient	9	> 0 patient		9	> 0 patient	5	> 0 patient		Perte sensorielle au niveau du poignet		Perte de poids inexpliquée	Troubles gastro-intestinaux				Dysfonctionnement érectile	Hypotension orthostatique												5	> 0 patient	Au centre de référence des neuropathies amyloïdes familiales		1	> 0 patient	Pas toujours de proposition de test	A répondu à 3 vagues	1

## Sheet: PRF
Votre mode d’exercice ?	Quel a été votre démarche avec le patient n°1 dont le test génétique TTR s’est révélé positif ? : - Vous l’avez adressé au centre de référence des neuropathies amyloïdes familiales, Hôpital Bicêtre	Quel a été votre démarche avec le patient n°1 dont le test génétique TTR s’est révélé positif ? : - Vous l’avez adressé dans un centre de référence neuro-musculaire de votre région	Quel a été votre démarche avec le patient n°1 dont le test génétique TTR s’est révélé positif ? : - Vous l’avez pris en charge vous-même	Quel a été votre démarche avec le patient n°1 dont le test génétique TTR s’est révélé positif ? : - Vous mettez en place une prise en charge conjointe avec un centre de référence neuro-musculaire	Quel a été votre démarche avec le patient n°1 dont le test génétique TTR s’est révélé positif ? : - Vous avez réalisé une enquête familiale	Quel a été votre démarche avec le patient n°1 dont le test génétique TTR s’est révélé positif ? : - Vous avez discuté du cas lors de la RCP nationale avec le centre de référence des neuropathies amyloïdes familiales, Hôpital Bicêtre	Quel a été votre démarche avec le patient n°1 dont le test génétique TTR s’est révélé positif ? : - Aucune autre démarche	Rang fiche patient	Pondération	Dans l’entourage de ce patient, combien de patients avez-vous identifié comme potentiellement atteint d’amylose héréditaire hTTR ?	Parmi ces patients (cités en Q15), combien ont été testé avec un test génétique TTR?	Parmi ces patients (cités en Q16), combien se sont révélés positifs au diagnostic d’amylose héréditaire ?	Merci de préciser votre spécialité ?	Profil médecin
S3	Q13_1	Q13_2	Q13_3	Q13_4	Q13_5	Q13_6	Q13_7	RANG	PSPWGHT	Q15	Q16	Q17	S2	PROFIL
Hospitalier				Vous mettez en place une prise en charge conjointe avec un centre de référence neuro-musculaire	Vous avez réalisé une enquête familiale	Vous avez discuté du cas lors de la RCP nationale avec le centre de référence des neuropathies amyloïdes familiales, Hôpital Bicêtre		201	1	0			Médecine interne	A répondu à 2 vagues
Hospitalier		Vous l’avez adressé dans un centre de référence neuro-musculaire de votre région			Vous avez réalisé une enquête familiale	Vous avez discuté du cas lors de la RCP nationale avec le centre de référence des neuropathies amyloïdes familiales, Hôpital Bicêtre		101	1				Médecine interne	A répondu à 2 vagues
Hospitalier								202	1				Médecine interne	A répondu à 2 vagues
Hospitalier		Vous l’avez adressé dans un centre de référence neuro-musculaire de votre région			Vous avez réalisé une enquête familiale			101	1				Neurologie	A répondu à 2 vagues
Hospitalier		Vous l’avez adressé dans un centre de référence neuro-musculaire de votre région			Vous avez réalisé une enquête familiale			101	1				Neurologie	A répondu à 2 vagues
Hospitalier		Vous l’avez adressé dans un centre de référence neuro-musculaire de votre région						103	1				Neurologie	A répondu à 2 vagues
Hospitalier		Vous l’avez adressé dans un centre de référence neuro-musculaire de votre région			Vous avez réalisé une enquête familiale			102	1				Neurologie	A répondu à 2 vagues
Hospitalier	Vous l’avez adressé au centre de référence des neuropathies amyloïdes familiales, Hôpital Bicêtre				Vous avez réalisé une enquête familiale			201	1				Neurologie	A répondu à 2 vagues
Hospitalier		Vous l’avez adressé dans un centre de référence neuro-musculaire de votre région			Vous avez réalisé une enquête familiale			101	1				Médecine interne	A répondu à 2 vagues
Hospitalier				Vous mettez en place une prise en charge conjointe avec un centre de référence neuro-musculaire				101	1				Neurologie	A répondu à 3 vagues
Hospitalier				Vous mettez en place une prise en charge conjointe avec un centre de référence neuro-musculaire				101	1				Neurologie	A répondu à 3 vagues
Hospitalier				Vous mettez en place une prise en charge conjointe avec un centre de référence neuro-musculaire	Vous avez réalisé une enquête familiale			102	1				Neurologie	A répondu à 2 vagues
Hospitalier				Vous mettez en place une prise en charge conjointe avec un centre de référence neuro-musculaire	Vous avez réalisé une enquête familiale			101	1				Neurologie	A répondu à 2 vagues
Hospitalier	Vous l’avez adressé au centre de référence des neuropathies amyloïdes familiales, Hôpital Bicêtre				Vous avez réalisé une enquête familiale			201	1				Neurologie	A répondu à 2 vagues
Hospitalier	Vous l’avez adressé au centre de référence des neuropathies amyloïdes familiales, Hôpital Bicêtre					Vous avez discuté du cas lors de la RCP nationale avec le centre de référence des neuropathies amyloïdes familiales, Hôpital Bicêtre		201	1				Neurologie	A répondu à 2 vagues
Hospitalier	Vous l’avez adressé au centre de référence des neuropathies amyloïdes familiales, Hôpital Bicêtre							101	1				Neurologie	A répondu à 2 vagues
Hospitalier	Vous l’avez adressé au centre de référence des neuropathies amyloïdes familiales, Hôpital Bicêtre						Aucune autre démarche	201	1				Neurologie	A répondu à 2 vagues
Hospitalier			Vous l’avez pris en charge vous-même					101	1				Neurologie	A répondu à 2 vagues
Hospitalier			Vous l’avez pris en charge vous-même		Vous avez réalisé une enquête familiale			101	1				Neurologie	A répondu à 2 vagues
Hospitalier		Vous l’avez adressé dans un centre de référence neuro-musculaire de votre région			Vous avez réalisé une enquête familiale			201	1				Neurologie	A répondu à 3 vagues
Hospitalier		Vous l’avez adressé dans un centre de référence neuro-musculaire de votre région			Vous avez réalisé une enquête familiale			302	1				Neurologie	A répondu à 3 vagues
Hospitalier		Vous l’avez adressé dans un centre de référence neuro-musculaire de votre région			Vous avez réalisé une enquête familiale			301	1				Neurologie	A répondu à 3 vagues
Hospitalier	Vous l’avez adressé au centre de référence des neuropathies amyloïdes familiales, Hôpital Bicêtre				Vous avez réalisé une enquête familiale			301	1				Neurologie	A répondu à 3 vagues
Hospitalier			Vous l’avez pris en charge vous-même		Vous avez réalisé une enquête familiale	Vous avez discuté du cas lors de la RCP nationale avec le centre de référence des neuropathies amyloïdes familiales, Hôpital Bicêtre		201	1	1	1	1	Médecine interne	A répondu à 2 vagues
Hospitalier			Vous l’avez pris en charge vous-même		Vous avez réalisé une enquête familiale			203	1	1	1	1	Médecine interne	A répondu à 2 vagues
Hospitalier	Vous l’avez adressé au centre de référence des neuropathies amyloïdes familiales, Hôpital Bicêtre				Vous avez réalisé une enquête familiale	Vous avez discuté du cas lors de la RCP nationale avec le centre de référence des neuropathies amyloïdes familiales, Hôpital Bicêtre		202	1	0			Médecine interne	A répondu à 2 vagues
Hospitalier		Vous l’avez adressé dans un centre de référence neuro-musculaire de votre région			Vous avez réalisé une enquête familiale			101	1				Neurologie	A répondu à 2 vagues
Hospitalier	Vous l’avez adressé au centre de référence des neuropathies amyloïdes familiales, Hôpital Bicêtre				Vous avez réalisé une enquête familiale	Vous avez discuté du cas lors de la RCP nationale avec le centre de référence des neuropathies amyloïdes familiales, Hôpital Bicêtre		101	1				Neurologie	A répondu à 1 vague
Hospitalier			Vous l’avez pris en charge vous-même		Vous avez réalisé une enquête familiale			101	1	1	1	1	Neurologie	A répondu à 1 vague
Hospitalier				Vous mettez en place une prise en charge conjointe avec un centre de référence neuro-musculaire	Vous avez réalisé une enquête familiale			101	1				Neurologie	A répondu à 3 vagues
Hospitalier				Vous mettez en place une prise en charge conjointe avec un centre de référence neuro-musculaire	Vous avez réalisé une enquête familiale			201	1				Neurologie	A répondu à 3 vagues
Hospitalier			Vous l’avez pris en charge vous-même		Vous avez réalisé une enquête familiale			101	1				Neurologie	A répondu à 1 vague
Hospitalier			Vous l’avez pris en charge vous-même		Vous avez réalisé une enquête familiale			101	1				Neurologie	A répondu à 1 vague
Mixte : libéral + vacation hospitalière	Vous l’avez adressé au centre de référence des neuropathies amyloïdes familiales, Hôpital Bicêtre							101	1				Neurologie	A répondu à 3 vagues
Mixte : libéral + vacation hospitalière	Vous l’avez adressé au centre de référence des neuropathies amyloïdes familiales, Hôpital Bicêtre							201	1				Neurologie	A répondu à 3 vagues
Mixte : libéral + vacation hospitalière	Vous l’avez adressé au centre de référence des neuropathies amyloïdes familiales, Hôpital Bicêtre					Vous avez discuté du cas lors de la RCP nationale avec le centre de référence des neuropathies amyloïdes familiales, Hôpital Bicêtre		301	1				Neurologie	A répondu à 3 vagues
Hospitalier			Vous l’avez pris en charge vous-même		Vous avez réalisé une enquête familiale			201	1	2	2	1	Médecine interne	A répondu à 2 vagues
Mixte : libéral + vacation hospitalière	Vous l’avez adressé au centre de référence des neuropathies amyloïdes familiales, Hôpital Bicêtre							101	1				Neurologie	A répondu à 3 vagues
Mixte : libéral + vacation hospitalière				Vous mettez en place une prise en charge conjointe avec un centre de référence neuro-musculaire	Vous avez réalisé une enquête familiale			101	1				Neurologie	A répondu à 3 vagues
Hospitalier	Vous l’avez adressé au centre de référence des neuropathies amyloïdes familiales, Hôpital Bicêtre						Aucune autre démarche	201	1				Médecine interne	A répondu à 2 vagues
Hospitalier			Vous l’avez pris en charge vous-même		Vous avez réalisé une enquête familiale			101	1				Neurologie	A répondu à 3 vagues
Hospitalier			Vous l’avez pris en charge vous-même		Vous avez réalisé une enquête familiale			201	1				Neurologie	A répondu à 3 vagues
Hospitalier				Vous mettez en place une prise en charge conjointe avec un centre de référence neuro-musculaire	Vous avez réalisé une enquête familiale			201	1				Neurologie	A répondu à 3 vagues
